# Supplementary material for: Minimizing the number of optimizations for efficient community dynamic flux balance analysis
Source: PLoS Comput Biol. 2020 Sep 29;16(9):e1007786. doi: 10.1371/journal.pcbi.1007786 (PMC7546477; doi:10.1371/journal.pcbi.1007786)
Supplement: S1 Table — Defines an M9 minimal medium as adapted from Monk et al. [55]. (CSV) [file pcbi.1007786.s002.csv]

	exchange reaction id	exchange reaction name	exchange reaction	initial metabolite value
0	EX_ca2_e	Calcium exchange	ca2[e] <=>	1000
1	EX_cl_e	Chloride exchange	cl[e] <=>	1000
2	EX_co2_e	CO2 exchange	co2[e] <=>	1000
3	EX_cobalt2_e	Co2+ exchange	cobalt2[e] <=>	1000
4	EX_cu2_e	Cu2+ exchange	cu2[e] <=>	1000
5	EX_fe2_e	Fe2+ exchange	fe2[e] <=>	1000
6	EX_fe3_e	Fe3+ exchange	fe3[e] <=>	1000
7	EX_h_e	H+ exchange	h[e] <=>	1000
8	EX_h2o_e	H2O exchange	h2o[e] <=>	1000
9	EX_k_e	K+ exchange	k[e] <=>	1000
10	EX_mg2_e	Mg exchange	mg2[e] <=>	1000
11	EX_mn2_e	Mn2+ exchange	mn2[e] <=>	1000
12	EX_mobd_e	Molybdate exchange	mobd[e] <=>	1000
13	EX_na1_e	Sodium exchange	na1[e] <=>	1000
14	EX_tungs_e	tungstate exchange	tungs[e] <=>	1000
15	EX_zn2_e	Zinc exchange	zn2[e] <=>	1000
16	EX_ni2_e	Ni2+ exchange	ni2[e] <=>	1000
17	EX_sel_e	Selenate exchange	sel[e] <=>	1000
18	EX_slnt_e	selenite exchange	slnt[e] <=>	1000
19	EX_glc__D_e	D-Glucose exchange	glc-D[e] <=>	20
20	EX_so4_e	Sulfate exchange	so4[e] <=>	1000
21	EX_nh4_e	Ammonia exchange	nh4[e] <=>	1000
22	EX_pi_e	Phosphate exchange	pi[e] <=>	1000
23	EX_cbl1_e	Cob(I)alamin exchange	cbl1[e] <=>	0.01
24	EX_o2_e	O2 exchange	o2[e] <=>	20
