# Supplementary material for: Minimizing the number of optimizations for efficient community dynamic flux balance analysis
Source: PLoS Comput Biol. 2020 Sep 29;16(9):e1007786. doi: 10.1371/journal.pcbi.1007786 (PMC7546477; doi:10.1371/journal.pcbi.1007786)
Supplement: S2 Table — Provides name, ID, and URL for the four models used in analysis of the method. (CSV) [file pcbi.1007786.s003.csv]

Species	ID	sourceURL
E.coli	iJR904	http://bigg.ucsd.edu/models/iJR904
S.cerevisiae	iND705	http://bigg.ucsd.edu/models/iND750
P.putida	iJN746	http://bigg.ucsd.edu/models/iJN746
M.tuberculosis	iEK1008	http://bigg.ucsd.edu/models/iEK1008
